# Supplementary material for: Interpretable Composition-to-Curve Prediction of Payne-like Softening in an Unvulcanized BR/BR–VMQ Benchmark: Critical-Strain Scaling and Qualitative Molecular-Dynamics Context
Source: Polymers (Basel). 2026 Jul 18;18(14):1761. doi: 10.3390/polym18141761 (PMC13417734; doi:10.3390/polym18141761)
Supplement: Supplementary file 1 [file polymers-18-01761-s001.zip]

Archive with 1 entries (1 files):
- polymers-4394005-supplementary.pdf
